# Supplementary material for: Docking of acetyl-CoA carboxylase to the plastid envelope membrane attenuates fatty acid production in plants
Source: Nat Commun. 2020 Dec 3;11:6191. doi: 10.1038/s41467-020-20014-5 (PMC7712654; doi:10.1038/s41467-020-20014-5)
Supplement: Supplementary file 3 — Source Data [file 41467_2020_20014_MOESM3_ESM.xlsx]

## Sheet: Figure1
c
CTI1				CTI2				CTI3
Dose	Response	Err-Values		Dose	Response	Err-Values		Dose	Response	Err-Values
1.52588e-09	-0.0087662	0.161401		1.52588e-09	-0.0871538	0.165271		1.2207e-09	0.00293253	0.0503509
3.05176e-09	0.0223745	0.120836		3.05176e-09	-0.0132795	0.00712068		2.44141e-09	0.0333817	0.126153
6.10352e-09	0.0662867	0.0812128		6.10352e-09	0.0571772	0.0541737		4.88281e-09	-0.0153242	0.037984
1.2207e-08	0.205598	0.0594344		1.2207e-08	-0.0554917	0.0769112		9.76563e-09	0.0327	0.00773439
2.44141e-08	0.432127	0.00585217		2.44141e-08	-0.0144564	0.116163		1.95313e-08	0.048441	0.0534927
4.88281e-08	0.592379	0.04315		4.88281e-08	0.0303652	0.0745237		3.90625e-08	0.0582607	0.0355236
9.76563e-08	0.769268	0.0369105		9.76563e-08	0.147025	0.073018		7.8125e-08	0.108386	0.00779255
1.95313e-07	0.828204	0.0484785		1.95313e-07	0.147832	0.0857848		1.5625e-07	0.302119	0.025245
3.90625e-07	0.914651	0.0289929		3.90625e-07	0.306102	0.0173526		3.125e-07	0.483739	0.0223476
7.8125e-07	1.02439	0.0571137		7.8125e-07	0.383852	0.0190702		6.25e-07	0.75783	0.0523834
1.5625e-06	0.950772	0.0604519		1.5625e-06	0.463398	0.0351086		1.25e-06	0.877466	0.0133417
3.125e-06	1.01642	0.054405		3.125e-06	0.5915	0.0548588		2.5e-06	0.918027	0.0291708
6.25e-06	1.03903	0.0258754		6.25e-06	0.793236	0.0142002		5e-06	1.00325	0.0177183
1.25e-05	1.02747	0.091263		1.25e-05	0.994647	0.071742		1e-05	0.979084	0.0216574
				2.5e-05	0.97606	0.105421		2e-05	0.967455	0.0448253
				5e-05	0.933381	0.177145		4e-05	1.03398	0.0363533

## Sheet: Figure2
			e

## Sheet: Figure3
b
wt	99	102	110	112	119	136	137	125	P
cti1	99	105	120	110	86	98	120	130
cti2	87	91	93	99	116	128	129	156
cti3	88	101	117	125	129	133	133	139
cti12	102	77	115	120	100	135	112	120
cti13	99	105	120	115	103	122	124	130
cti23	125	92	96	106	110	117	120	125
cti123	75	68	99	102	78	84	88	92	0.000270954
c
Soluble	nmol/h/mg protein		P		Pellet	p
wt	1.41	1			0.684	1
	1.29				0.718
	1.34				0.751
cti1	4.26	3.5117e-07			0.406	0.013484
	4.27				0.49
	4.18				0.579
cti2	1.24	0.0257045			0.686	0.105402
	1.13				0.66
	1.18				0.589
cti3	1.75	0.000337492			0.623	0.0125511
	1.78				0.627
	1.8				0.642
cti12	5.01	6.9139e-07			0.328	0.000258769
	4.95				0.284
	4.82				0.372
cti13	5.61	4.0799e-07			0.635	0.0503627
	5.8				0.377
	5.79				0.32
cti23	2.64	0.000865069			0.507	0.00153682
	2.41				0.555
	2.9				0.504
cti123	6.11	3.60969e-06			0.296	0.0044484
	5.72				0.385
	5.78				0.482
d
	R1	R2	R3			p
WT	17.8	29.3595	25.5782
cti1	45.4667	109.644	85.2487			0.0424245
cti2	25.9649	44	27.7949			0.278984
cti3	27.0974	44.8056	36.6965			0.123661
cti12	69.1667	85.1333	104.523			0.011873
cti13	73.252	106.842	127.6			0.00842552
cti23	33.8182	48.3556	52.7704			0.035755
cti123	96.237	118.367	125.083			0.000682015
e
	R1	R2	R3	R4	R5	R6	p
wt	3.56407	3.86095	3.42656	3.68339	3.97183	3.62142
cti1	4.42594	4.68464	4.66272	4.49163	4.47435	4.62616	2.81369e-06
cti2	3.52859	3.60893	3.84099	3.79513	3.74396	3.85806	0.682234
cti3	3.81835	3.85709	4.26064	4.13886	3.85127	4.04185	0.0191951
cti12	4.70797	4.90545	4.88806	4.44165	4.64999	4.87774	2.34038e-06
cti13	4.79389	4.98716	4.77919	4.81998	4.68973	4.78405	2.19903e-07
cti23	4.35681	4.52766	4.11347	4.29057	4.51898	4.08075	0.000246131
cti123	4.86183	4.89675	5.05159	5.08854	4.8647	5.09995	8.09365e-08
f
	WT	CTI1	CTI2	CTI3	CTI12	CTI13	CTI23	CTI123
R1	2.11153	1.61694	2.13998	2.332	1.5072	1.48261	2.27063	1.34011
R2	2.02103	1.52734	2.26879	2.62059	1.56016	1.32498	2.02342	1.42824
R3	2.36439	1.5228	2.30083	1.86633	1.61103	1.31051	1.83867	1.24143
R4	2.34171	1.70491	2.21241	2.32962	1.64641	1.37609	2.04837	0.926049
R5		1.72958	2.11677	2.40511	1.8397	1.6023		1.27605
R6			2.00499	2.42985				1.19352
p		0.000302935	0.982685	0.543504	0.000629413	8.16368e-05	0.228703	9.69949e-05
g
h
TAG (48)		WT	WT	WT	WT	WT	cti1	cti1	cti1	cti1	cti1	cti2	cti2	cti2	cti2	cti2	cti3	cti3	cti3	cti3	cti3	cti12	cti12	cti12	cti12	cti12	cti13	cti13	cti13	cti13	cti13	cti23	cti23	cti23	cti23	cti23
	sum	0.00795486	0.0169274	0.00732935	0.00713939	0.00620545	0.0119508	0.00975947	0.0104484	0.0102913	0.0108511	0.00595716	0.0118903	0.00153905	0.00154792	0.00491001	0.0809143	0.00492704	0.00598912	0.013841	0.00407676	0.0164097	0.00645275	0.0074289	0.00642812	0.00502297	0.00903438	0.00464449	0.00888992	0.00730292	0.00778695	0.00457128	0.00596303	0.0067255	0.00324576	0.00339012
	avg					0.00911129					0.0106602					0.00516889					0.0219496					0.00834849					0.00753173					0.00477914
	SE					0.00197403					0.000367044					0.00189938					0.0148434					0.00205146					0.000792346					0.0006897
TAG (50)	sum	0.0115337	0.0318179	0.0148674	0.0277396	0.0176937	0.0656896	0.0713744	0.0614623	0.0691829	0.0500983	0.00841326	0.0136522	0.00923431	0.00885805	0.00564695	0.0492018	0.0232122	0.0143	0.0382106	0.012785	0.207303	0.117569	0.120677	0.0654548	0.0375261	0.0790179	0.0703786	0.132604	0.0539828	0.0665128	0.0230393	0.0461739	0.0664828	0.0186808	0.0325987
	avg					0.0207304					0.0635615					0.00916095					0.0275419					0.109706					0.0804991					0.0373951
	SE					0.00387452					0.00376055					0.00128793					0.00705277					0.0290478					0.0136349					0.00866741
TAG (52)	sum	0.145101	0.284017	0.17567	0.205646	0.11566	1.26527	1.61515	1.76513	1.3111	1.18661	0.165854	0.235646	0.173551	0.118671	0.114777	0.806167	0.5302	0.368054	0.334303	0.404709	2.64087	3.10734	1.97899	1.36455	1.01344	1.88397	1.45216	3.39358	1.59573	1.45118	0.520264	1.24147	1.55214	0.342896	0.717278
	avg					0.185219					1.42865					0.1617					0.488686					2.02104					1.95533					0.874809
	SE					0.0289113					0.111152					0.0219988					0.0860104					0.388087					0.368125					0.226568
TAG (54)	sum	0.123194	0.277616	0.126677	0.183988	0.106262	0.652345	0.935091	0.870564	0.609683	0.629999	0.105228	0.210272	0.108032	0.0865494	0.0934411	0.366186	0.333936	0.211017	0.187935	0.214298	1.33771	1.58006	1.04851	0.781323	0.39204	1.06947	0.910312	1.94173	0.996827	0.869697	0.274912	0.423903	0.714375	0.19442	0.220608
	avg					0.163547					0.739537					0.120705					0.262675					1.02793					1.15761					0.365644
	SE					0.0313839					0.0677764					0.0227291					0.0363233					0.208135					0.199062					0.0958105
Total TAG	sum	0.287783	0.610378	0.324543	0.424514	0.245821	1.99526	2.63138	2.70761	2.00026	1.87756	0.285452	0.47146	0.292356	0.215626	0.218775	1.30247	0.892275	0.59936	0.574289	0.635869	4.20229	4.81142	3.1556	2.21775	1.44803	3.04149	2.4375	5.47681	2.65384	2.39518	0.822787	1.71751	2.33972	0.559242	0.973875
	avg					0.378608					2.24241					0.296734					0.800852					3.16702					3.20096					1.28263
	SE					0.0650496					0.176145					0.0465465					0.137682					0.617737					0.580362					0.326851
P											8.9729e-06					0.335986					0.0241881					0.00203118					0.00129993					0.0265493

## Sheet: Figure4
f
	Genotype	WT	wri-3	wri1-4		WT	T81	T63
	plant #A	87.7	24.7	24.7		82.2	189.2	247.5
	plant #B	71.7	31.9	34.2		97.4	185.3	187.5
	plant #C	70.7	26.2	37.1		142.1	214.4	166.0
	AVG	76.7	27.6	32.9		107.2	196.3	200.3
	SEM	5.5	2.2	3.8		18.0	9.1	24.4
Student's unpaired two-tailed t-Test	p value		0.0012	0.0026			0.012	0.037

## Sheet: Figure5
a
		R1	R2	R3
16-h light	wt	24.3902	26.0163	25.3659
	1	82.75	75	77.6333
	2	23.6287	22.7848	23.2911
	3	47.0588	50.1961	54.7294
	12	79.4706	95.3333	70.1961
	13	92.5294	94.1176	97.6471
	23	24.9255	33.7882	36.9569
	123	101.389	105.556	94.4444
8-h dark	wt	16.3902	23.1707	19.5122
	1	28.9268	56.9106	58.5366
	2	14.9333	17.5772	24.6667
	3	22.2222	32.5203	40.6341
	12	38.0952	54.3252	40.0813
	13	57.4359	42.2764	50.4065
	23	27.04	22.7642	27.0894
	123	63.3333	48.7805	43.9024
b
		R1	R2	R3
24-h dark	wt	13.2033	13.0407	12.9756
	1	16.0488	15.6911	19.4959
	2	10.9156	10.8978	16.3378
	3	16	16.6667	16.4667
	12	28.6333	15.2667	9.93333
	13	15.2711	24.7289	9.97333
	23	14.2333	15.4167	14.3
	123	14.2578	19.4667	17.4222
recovery	wt	26.4889	24.8889	18.6667
	1	52.2248	59.9147	52.7674
	2	25.9355	27.0538	27.8022
	3	39.9083	37.5	34.2
	12	52.3733	59.136	55.0187
	13	92.0089	56.7378	33.9911
	23	80.1917	20.9583	32.975
	123	64.6905	58.119	59.9881
c
SD
	WT	CTI1	CTI2	CTI3	CTI12	CTI13	CTI23	CTI123
R1	97.5871	116.399	94.5176	84.7014	120.734	123.465	103.386	114.907
R2	93.3735	114.961	125.343	95.6741	94.4918	122.222	106.56	119.767
R3	94.5738	117.364	93.5279	99.2684	105.529	102.64	107.809	115.851
R4	114.466	97.2665	103.04	112.893	95.0262	87.6371	68.4977	81.0443
AVG	100	111.497	104.107	98.1342	103.945	108.991	96.5632	107.892
P		0.143765	0.659693	0.814368	0.633681	0.397504	0.756835	0.47087
LD
	WT	CTI1	CTI2	CTI3	CTI12	CTI13	CTI23	CTI123
R1	102.771	120.103	101.133	97.3564	125.809	128.157	93.7879	131.462
R2	92.1045	120.424	96.995	96.9353	129.748	124.865	90.3395	134.987
R3	96.6902	122.93	96.1667	98.9957	123.078	145.976	104.733	123.869
R4	108.434	123.313	107.254	111.347	125.975	134.897	121.65	139.909
AVG	100	121.692	100.387	101.159	126.152	133.474	102.628	132.557
p		0.00102276	0.932267	0.822383	0.000474148	0.00125212	0.75052	0.000564454
CL
	WT	CTI1	CTI2	CTI3	CTI12	CTI13	CTI23	CTI123
R1	125.375	158.859	135.941	128.1	165.115	182.82	143.818	159.054
R2	87.069	164.213	102.782	141.378	176.688	135.522	98.2383	144.523
R3	92.9293	128.542	104.167	98.6304	130.574	121.746	94.646	149.051
R4	94.6264	134.304	96.1846	104.874	130.401	163.159	98.7372	140.338
AVG	100	146.479	109.769	118.246	150.695	150.812	108.86	148.241
p		0.00933042	0.460166	0.215655	0.0136247	0.0201092	0.564075	0.00227428
e
Before	4DL	3DL/1DD	2DL/2DD		After Recovery	4DL	3DL/1DD	2DL/2DD
	103.669	98.1654	98.1654			104.803	81.4073	113.789
	93.2395	103.571	102.7			132.118	138.026	119.855
	45.0088	31.9057	39.417			117.941	104.397	92.6623
p								0.00129572
f

## Sheet: S4
c

## Sheet: S5
		R1	R2	R3	P
Control		90.2938	100.944	108.762
Avidin		11.595	10.9129	12.1721	7.92662e-05
10 uM fenoxaprop		91.3781	122.595	124.694
20 uM fenoxaprop		100.245	131.2	129.468
50 uM fenoxaprop		85.9916	89.8216	91.7104
100 uM fenoxaprop		78.8562	90.9234	88.8772

## Sheet: S6
		R1	R2	R3
	wt	7.38067	10.1625	7.12668
	cti1	7.1849	8.54917	10.2046
	cti2	7.03562	9.9983	7.09875
	cti3	7.5842	9.2584	6.91903
	cti12	10.6242	7.5951	10.6513

## Sheet: S8
a
b
		WT	WT	WT	WT	WT	ave	stdev	CTI12	CTI12	CTI12	CTI12	CTI12	ave	stdev	CTI13	CTI13	CTI13	CTI13	CTI13	ave	stdev	CTI23	CTI23	CTI23	CTI23	CTI23	ave	stdev
Total DGDG		20.4016	15.997	16.333	12.8735	18.8776	16.8965	2.89488	16.3426	17.2511	17.5294	19.2292	19.7222	18.0149	1.41468	19.2308	22.2688	16.3257	19.0196	18.9233	19.1536	2.10824	15.9632	15.3232	15.4347	15.6658	17.4316	15.9637	0.856391
Total MGDG		100.073	70.0873	72.7026	47.3216	76.0935	73.2556	18.7759	53.2691	59.2613	70.5165	74.8808	80.5468	67.6949	11.225	68.3654	86.2439	57.3926	72.6293	67.1021	70.3467	10.4904	63.7244	51.7945	56.7209	63.3081	67.4758	60.6047	6.26415
Total PG		27.8768	20.3505	22.4386	17.7926	24.1174	22.5152	3.81799	17.4827	21.3084	24.4568	26.9854	27.3877	23.5242	4.15891	27.5638	31.7736	21.4209	26.0461	25.8401	26.5289	3.72081	18.4414	15.8905	17.0001	18.7451	20.2009	18.0556	1.66045
Total LysoPG		0.156949	0.168651	0.149425	0.2174	0.157408	0.169967	0.0273897	0.0798548	0.0870012	0.117032	0.150291	0.172172	0.12127	0.0398146	0.117163	0.171032	0.125614	0.12796	0.140484	0.136451	0.0210575	0.0898268	0.106733	0.118101	0.104146	0.110887	0.105939	0.0104383
Total LysoPC		0.0698614	0.0993681	0.0999187	0.105797	0.07397	0.089783	0.0165678	0.0501323	0.0590723	0.0687537	0.0546048	0.0536867	0.05725	0.00717656	0.0636242	0.0534116	0.0679059	0.0620248	0.0583154	0.0610564	0.00548641	0.0504382	0.0442973	0.0222471	0.0531435	0.043377	0.0427006	0.0121478
Total LysoPE		0.386282	0.357852	0.379614	0.288416	0.369707	0.356374	0.0394742	0.243627	0.264749	0.354598	0.363871	0.309635	0.307296	0.0531687	0.25883	0.378441	0.309605	0.363938	0.287734	0.31971	0.0505876	0.335934	0.272048	0.328885	0.309754	0.325269	0.314378	0.0255293
Total PC		30.4117	26.6181	28.4848	17.4151	26.7719	25.9403	5.00742	23.2541	24.6361	28.3536	29.186	27.9336	26.6727	2.57712	28.8679	33.221	25.0463	28.5782	26.4593	28.4346	3.10245	23.3198	21.8478	22.3926	23.3234	24.3973	23.0562	0.979799
Total PE		33.4472	25.2462	28.2134	16.8665	25.3981	25.8343	6.01194	21.7415	22.9968	26.593	27.9263	27.3423	25.32	2.77067	28.1817	30.303	22.7442	26.8376	25.6447	26.7422	2.82616	24.6338	23.7822	22.5463	23.5022	26.5082	24.1946	1.49266
Total PI		6.56624	5.29992	5.62107	5.46388	6.43419	5.87706	0.58196	5.12688	5.29135	5.70621	5.56076	6.32094	5.60123	0.461433	6.01349	6.58404	5.05642	5.86722	5.3744	5.77911	0.590906	4.93484	4.95457	5.00768	4.73836	5.84868	5.09683	0.432495
Total PS		1.90043	1.45297	1.5558	1.38713	1.72482	1.60423	0.208944	1.17745	1.38502	1.51808	1.56598	1.68497	1.4663	0.193957	1.48486	1.77459	1.26023	1.52973	1.41272	1.49242	0.187971	1.32273	1.20789	1.13296	1.26466	1.31681	1.24901	0.0797393
Total PA		0.960684	0.988941	1.0975	16.2023	8.0705	5.46399	6.73569	0.850983	0.748909	0.869536	0.697987	0.772424	0.787968	0.0715684	0.925237	0.786164	0.503393	0.840359	0.63144	0.737319	0.169003	0.630176	0.375879	0.464507	0.486912	0.437805	0.479056	0.094151
Total Polar Lipids		222.251	166.667	177.076	135.934	188.089	178.003	31.4592	139.619	153.29	176.083	186.601	192.246	169.568	22.41	181.073	213.558	150.253	181.902	171.875	179.732	22.8116	153.447	135.6	141.169	151.502	164.097	149.163	11.121
	WT	cti12	cti13	cti23		SE
DGDG	16.8965	18.0149	19.1536	15.9637		1.29463	0.632663	0.942833	0.38299
MGDG	73.2556	67.6949	70.3467	60.6047		8.39684	5.01996	4.69146	2.80141
PG	22.5152	23.5242	26.5289	18.0556		1.70746	1.85992	1.664	0.742574
LysoPG	0.169967	0.12127	0.136451	0.105939		0.0122491	0.0178056	0.00941721	0.00466817
LysoPC	0.089783	0.05725	0.0610564	0.0427006		0.00740935	0.00320945	0.0024536	0.00543267
LysoPE	0.356374	0.307296	0.31971	0.314378		0.0176534	0.0237778	0.0226235	0.0114171
PC	25.9403	26.6727	28.4346	23.0562		2.23939	1.15252	1.38746	0.438179
PE	25.8343	25.32	26.7422	24.1946		2.68862	1.23908	1.2639	0.667536
PI	5.87706	5.60123	5.77911	5.09683		0.26026	0.206359	0.264261	0.193418
PS	1.60423	1.4663	1.49242	1.24901		0.0934425	0.0867402	0.0840631	0.0356605
PA	5.46399	0.787968	0.737319	0.479056		3.01229	0.0320064	0.0755804	0.0421056
Total Polar Lipids	178.003	169.568	179.732	149.163		14.069	10.022	10.2017	4.97346

## Sheet: S9
a
	Col-0	Total FA		12	Total FA
		(µg/mg DW)			(µg/mg DW)
		431.505			422.412
		406.743			408.524
		428.292			415.412
		407.514			433.237
		423.641			438.138
	avg	419.539		avg	423.545
	SEM	5.22002		SEM	5.47701
	cti1-1	Total FA		13	Total FA
		(µg/mg DW)			(µg/mg DW)
		438.451			417.382
		429.453			405.886
		446.777			409.01
		398.493			427.755
		417.025			427.307
	avg	426.04		avg	417.468
	SEM	8.47297		SEM	4.51842
	cti2-1	Total FA		23	Total FA
		(µg/mg DW)			(µg/mg DW)
		409.556			421.234
		404.145			420.166
		422.433			407.861
		418.642			420.324
		408.1			439.267
	avg	412.575		avg	421.77
	SEM	3.422		SEM	5.02267
	cti3-1	Total FA		123	Total FA
		(µg/mg DW)			(µg/mg DW)
		441.832			428.143
		458.898			389.888
		444.279			411.043
		424.963			367.837
		428.706			388.8
	avg	439.736		avg	397.142
	SEM	6.05016		SEM	10.3328
b																						P
	WT	0.346961	0.428235	0.364971	0.357069	0.385549	0.401874	0.383598	0.376996	0.393287	0.407466	0.376343	0.322537	0.407946	0.416763	0.411081	0.407844	0.414033	0.406426	0.3711	0.406067
	cti1	0.31897	0.321681	0.3137	0.314869	0.267387	0.294071	0.271072	0.272163	0.315147	0.290611	0.303327	0.271653	0.310012	0.333281	0.306022	0.36173	0.395527	0.288334	0.27942	0.374042	1.04783e-09
	cti2	0.390303	0.400056	0.366894	0.39778	0.381556	0.398182	0.351971	0.394662	0.379958	0.394242	0.427337	0.404734	0.27031	0.329827	0.420309	0.328706	0.355196	0.364139	0.418897	0.448778	0.460282
	cti3	0.345858	0.367523	0.383861	0.373953	0.351241	0.362064	0.360843	0.363534	0.36586	0.369698	0.348051	0.341794	0.261107	0.272373	0.278637	0.320183	0.344803	0.30981	0.303162	0.298051	6.73183e-06
	cti12	0.29336	0.300557	0.29246	0.283899	0.286049	0.302567	0.256001	0.299587	0.288083	0.299531	0.285247	0.28024	0.309571	0.295641	0.291921	0.310044	0.327524	0.297967	0.304728	0.31339	3.34465e-16
	cti13	0.268014	0.270017	0.281202	0.259965	0.256885	0.269493	0.255285	0.279383	0.340225	0.286212	0.321491	0.339191	0.359972	0.299429	0.336246	0.351781	0.317992	0.269093	0.293269	0.294124	1.34428e-11
	cti23	0.316418	0.33668	0.332539	0.331469	0.33748	0.307203	0.289823	0.300678	0.310638	0.280232	0.300827	0.328682	0.232747	0.253704	0.305426	0.259777	0.30329	0.316651	0.298868	0.341798	1.26302e-11
	cti123	0.278231	0.295027	0.292872	0.274228	0.299664	0.281444	0.253164	0.208918	0.248715	0.281672	0.284329	0.264747	0.288689	0.306132	0.303286	0.30753	0.257687	0.302714	0.298746	0.310045	1.32066e-15

[truncated: 5 more sheets: S10, S11, S13, S14, Reproductivity details]
